# Supplementary material for: Aqueous Extracts and Flavonoids Obtained from Annona cherimola Miller as Antidiabetic Treatments Alone and in Combination with Antidiabetic Drugs: In Vivo and In Silico Studies
Source: Pharmaceuticals (Basel). 2025 Nov 18;18(11):1754. doi: 10.3390/ph18111754 (PMC12655703; doi:10.3390/ph18111754)
Supplement: Supplementary file 1 [file pharmaceuticals-18-01754-s001.zip]

Archive with 1 entries (1 files):
- pharmaceuticals-3986178-supplementary.pdf
